# Supplementary material for: Decreased Survival and Lung Function in Progressive Pulmonary Fibrosis
Source: Medicina (Kaunas). 2023 Feb 5;59(2):296. doi: 10.3390/medicina59020296 (PMC9962949; doi:10.3390/medicina59020296)
Supplement: Supplementary file 1 [file medicina-59-00296-s001.zip]

Archive with 1 entries (1 files):
- medicina-2136554-supplementary.pdf
